# Supplementary material for: Sourdough Breads Made with Selected Lactobacillus Strains and Spelt Flour Contain Peptides That Positively Impact Intestinal Barrier
Source: Foods. 2025 Sep 12;14(18):3184. doi: 10.3390/foods14183184 (PMC12470101; doi:10.3390/foods14183184)
Supplement: Supplementary file 1 [file foods-14-03184-s001.zip]

Archive with 1 entries (1 files):
- foods-3831622-supplementary.pdf
